# Supplementary material for: Establishment and Characterization of NCC-DDLPS4-C1: A Novel Patient-Derived Cell Line of Dedifferentiated Liposarcoma
Source: J Pers Med. 2021 Oct 24;11(11):1075. doi: 10.3390/jpm11111075 (PMC8618493; doi:10.3390/jpm11111075)
Supplement: Supplementary file 1 [file jpm-11-01075-s001.zip]

Archive with 9 entries (8 files):
- Supplementary materials/
- Supplementary materials/Supplementary Figure 1 STR.tif
- Supplementary materials/Supplementary Figure 2 animal experiment.tif
- Supplementary materials/Supplementary Figure 3 IC50 all.tif
- Supplementary materials/Supplementary Table 1 Cell line list.xlsx
- Supplementary materials/Supplementary Table 2 Drug list.xlsx
- Supplementary materials/Supplementary Table 3 CNA list_all.xlsx
- Supplementary materials/Supplementary Table 4 HTS cell viability.xlsx
- Supplementary materials/Supplementary Table 5 IC50 values.xlsx
