# Supplementary material for: Establishment and Characterization of NCC-DDLPS4-C1: A Novel Patient-Derived Cell Line of Dedifferentiated Liposarcoma
Source: J Pers Med. 2021 Oct 24;11(11):1075. doi: 10.3390/jpm11111075 (PMC8618493; doi:10.3390/jpm11111075)
Supplement: Supplementary file 1 [file jpm-11-01075-s001.zip › Supplementary materials/Supplementary Table 1 Cell line list.xlsx]

## Sheet: Sheet1
Supplementary Table 1 List of dedifferentiated liposarcoma cell lines in the cell line database, Cellosaurus
Accession	Cell line name	Cell line collections	Publications
CVCL_M814	DDLS8817	no description	PubMed=20713527 PubMed=21138865 PubMed=21335544 PubMed=21693658 PubMed=22328974 PubMed=22170698
CVCL_M815	FU-DDLS-1	no description	PubMed=12579306 PubMed=17354236 PubMed=22911243 PubMed=24726063
CVCL_4U68	Lipo-DUE1	no description	PubMed=26373732
CVCL_4U71	Lipo203	no description	PubMed=21060307
CVCL_4U72	Lipo224	no description	PubMed=21060307
CVCL_4U73	Lipo246	no description	PubMed=21060307 PubMed=26373732
CVCL_4U74	Lipo256	no description	PubMed=21060307
CVCL_4U79	Lipo514	no description	PubMed=21060307
CVCL_4U80	Lipo573	no description	PubMed=21060307
CVCL_4U87	Lipo815	no description	PubMed=21060307
CVCL_4U88	Lipo863	no description	PubMed=21060307
CVCL_4U89	Lipo956	no description	PubMed=21060307
CVCL_V413	LP6	no description	PubMed=21930930
CVCL_A1UY	LPS067	no description	no description
CVCL_SA54	LPS1	no description	PubMed=23230188 PubMed=23416162
CVCL_M823	LPS141	no description	PubMed=19449367 PubMed=19706776 PubMed=20713527 PubMed=21335544 PubMed=21693658 PubMed=22328974 PubMed=22170698 PubMed=22911243 PubMed=26351324
CVCL_SA55	LPS2	no description	PubMed=23230188 PubMed=23416162
CVCL_SA56	LPS3	no description	PubMed=23230188 PubMed=23416162
CVCL_V414	LPS510	no description	PubMed=23549872
CVCL_V415	LPS853	no description	no description
CVCL_A1BV	NCC-DDLPS1-C1	no description	PubMed=32949334
CVCL_A5IJ	NCC-DDLPS2-C1	no description	PubMed=33555519
CVCL_A6FB	NCC-DDLPS3-C1	no description	PubMed=33677797
CVCL_M831	NDDLS-1	no description	PubMed=21790860
CVCL_RT60	RDD6960-2	no description	PubMed=22328974
CVCL_M835	RDD8107	no description	PubMed=22170698
CVCL_RT58	RDD8107-2	no description	PubMed=22328974
