# Supplementary material for: Establishment and Characterization of NCC-DDLPS4-C1: A Novel Patient-Derived Cell Line of Dedifferentiated Liposarcoma
Source: J Pers Med. 2021 Oct 24;11(11):1075. doi: 10.3390/jpm11111075 (PMC8618493; doi:10.3390/jpm11111075)
Supplement: Supplementary file 1 [file jpm-11-01075-s001.zip › Supplementary materials/Supplementary Table 4 HTS cell viability.xlsx]

## Sheet: HTS_214_table_20201110
Supplementary Table 4 Cell viability after treatment with anti-cancer drugs (%)
The data of NCC-DDLPS1-C1 and NCC-DDLPS3-C1 is referred from PMID: 33677797.
The data of NCC-DDLPS2-C1 is referred from PMID: 33555519.
		NCC-DDLPS1-C1			NCC-DDLPS2-C1			NCC-DDLPS3-C1			NCC-DDLPS4-C1
CAS#	Name	cell viability		SD (standard deviation)	cell viability		SD	cell viability		SD	cell viability		SD
32981-86-5	10-Deacetylbaccatin-III	122.074	±	1.36719	107.035	±	0.108986	101.735	±	3.69301	93.554	±	3.52993
362-07-2	2-Methoxyestradiol (2-MeOE2)	75.5162	±	3.58494	51.9482	±	10.8707	36.0755	±	6.03771	77.4221	±	1.6382
1231929-97-7	Abemaciclib	115.792	±	5.7274	78.8078	±	4.79539	104.345	±	1.26049	84.8248	±	2.7996
1231930-82-7	Abemaciclib mesylate	109.695	±	29.8564	89.9244	±	8.28294	100.74	±	6.05919	86.1637	±	5.80786
50-76-0	Actinomycin D	17.3916	±	2.51267	29.8731	±	0.326958	0.918415	±	0	58.0982	±	9.98118
2922-28-3	Adenine HCl	130.868	±	1.14548	99.8422	±	7.52004	102.686	±	0.265366	94.9451	±	2.62571
439081-18-2	Afatinib (BIBW2992)	136.859	±	3.05384	77.8204	±	0.217413	93.119	±	1.16558	29.2624	±	16.6662
850140-73-7	Afatinib (BIBW2992) Dimaleate	146.498	±	1.25633	90.9053	±	8.82787	94.0398	±	0.641301	85.6073	±	1.14766
315-30-0	Allopurinol	117.838	±	2.09122	115.65	±	1.95672	97.9445	±	3.33356	101.226	±	2.07282
1217486-61-7	Alpelisib	89.1504	±	10.7158	46.548	±	2.61567	79.2677	±	2.18927	79.3299	±	2.73004
645-05-6	Altretamine	116.809	±	1.06221	106.736	±	9.56619	103.003	±	0.0932465	96.4954	±	0.150447
112901-68-5	Amifostine	48.0609	±	11.6765	51.0164	±	6.21221	30.7721	±	2.52098	73.4003	±	5.70353
850879-09-3	Amuvatinib (MP-470)	41.4097	±	0.73902	123.274	±	8.28294	11.6657	±	5.21886	64.0452	±	2.05188
120511-73-1	Anastrozole	118.403	±	2.45635	84.3428	±	20.4369	100.485	±	0.466232	95.225	±	3.46028
5291-32-7	APR-246	120.817	±	5.4318	99.6242	±	15.585	100.807	±	2.41041	99.2575	±	1.40849
1327-53-3	Arsenic(III) oxide	102.49	±	6.98374	100.169	±	7.847	108.347	±	3.58244	101.796	±	2.13882
71963-77-4	Artemether	118.137	±	8.69681	123.151	±	7.71817	99.2733	±	3.35687	99.9056	±	0.685369
229975-97-7	Atazanavir Sulfate	124.245	±	4.84631	118.803	±	1.84801	99.926	±	5.26843	91.4471	±	2.05611
319460-85-0	Axitinib	94.6359	±	6.63878	64.5582	±	4.34827	80.0179	±	0	65.7374	±	0.852532
320-67-2	Azacitidine	125.215	±	8.64653	94.8288	±	3.59654	98.2414	±	0.950895	95.3798	±	0.695552
134-58-7	Azaguanine-8	121.224	±	0.431521	117.39	±	4.56568	97.5016	±	0.233116	89.8256	±	0.902681
83905-01-5	Azithromycin	135.099	±	0.564297	116.737	±	5.21792	107.969	±	5.10525	99.6047	±	3.39341
859212-16-1	Bafetinib (INNO-406)	121.15	±	1.69975	48.9457	±	48.8258	104.5	±	1.19415	94.719	±	0.834663
414864-00-9	Belinostat (PXD101)	64.9937	±	1.75928	-0.665828	±	0.217413	76.1715	±	3.89304	59.5858	±	3.66087
3543-75-7	Bendamustine HCl	126.768	±	0.398327	88.5823	±	3.80473	105.218	±	5.52485	92.6172	±	6.8704
190786-44-8	Bepotastine Besilate	123.747	±	3.21981	82.2774	±	5.10921	95.6833	±	2.98389	89.8089	±	9.84591
484-20-8	Bergapten	97.7893	±	1.69289	64.1233	±	8.04429	104.239	±	0.0699349	85.6967	±	1.35402
130641-38-2	Bindarit	133.75	±	2.77132	96.8995	±	10.0267	104.102	±	6.76683	84.1814	±	15.0239
380843-75-4	Bosutinib (SKI-606)	2.02483	±	0.597491	2.70408	±	1.19577	0.455305	±	0.303051	65.2359	±	3.49371
849217-68-1	Cabozantinib (XL184, BMS-907351)	91.4161	±	0.0995818	49.0131	±	2.28284	74.19	±	6.48063	82.086	±	0.45134
1140909-48-3	Cabozantinib malate (XL184)	117.898	±	3.5473	61.1521	±	8.50092	80.9263	±	0.442277	79.7125	±	0.43472
870281-82-6	CAL-101 (Idelalisib, GS-1101)	121.788	±	8.49764	78.3639	±	0.97836	106.174	±	1.16558	93.8208	±	4.0955
7689-03-4	Camptothecin	9.39388	±	2.25719	21.1842	±	2.71767	71.2061	±	1.95818	36.1161	±	3.8949
267243-28-7	Canertinib(CI-1033)	132.863	±	4.54497	110.087	±	2.50668	107.463	±	3.80358	72.1483	±	7.02508
154361-50-9	Capecitabine	129.025	±	2.85468	108.584	±	0.760947	116.151	±	4.47583	99.9056	±	0.150447
1029712-80-8	Capmatinib(INCB28060)	127.173	±	0.628167	109.978	±	6.10322	107.087	±	0.773984	83.8336	±	7.68585
51460-26-5	Carbazochrome sodium sulfonate (AC-17)	114.552	±	3.98327	95.1047	±	11.1968	99.553	±	2.09805	89.1235	±	7.38861
41575-94-4	Carboplatin	101.307	±	6.39252	2.08163	±	1.52581	73.4739	±	0.906667	84.6335	±	0.13911
288383-20-0	Cediranib (AZD2171)	94.4714	±	1.69975	0.555829	±	0.217972	86.7864	±	4.17951	1.58456	±	0.382554
16590-42-5	Celecoxib	139.348	±	0.829848	97.9311	±	6.84852	102.584	±	3.82311	101.828	±	0.300894
71610-00-9	Cephalomannine	48.6291	±	3.05384	37.0554	±	1.6306	52.2537	±	2.07473	65.2861	±	1.37074
1369761-01-2	Cerdulatinib (PRT062070, PRT2070)	116.42	±	1.18243	111.395	±	25.6117	89.1747	±	0.508618	93.6409	±	3.40821
1032900-25-6	Ceritinib (LDK378)	151.154	±	0.36951	1.20975	±	0.435944	87.6268	±	2.32195	0.228228	±	0.208666
305-03-3	Chloroambucil	103.635	±	6.35557	100.605	±	1.30783	102.554	±	3.71512	98.788	±	2.0171
4291-63-8	Cladribine	33.5591	±	0.331939	31.1852	±	1.41319	84.7734	±	7.04011	77.9236	±	0.568355
123318-82-1	Clofarabine	34.5217	±	2.09122	53.144	±	3.58732	77.71	±	11.819	77.8066	±	3.96177
50-41-9	Clomifene citrate	116.245	±	1.6265	82.1687	±	2.17413	104.868	±	0.699349	81.0496	±	2.99222
1004316-88-4	Cobicistat (GS-9350)	152.327	±	23.3021	93.2567	±	4.78309	97.012	±	2.35447	98.9527	±	2.00596
18080-67-6	Conoidin A	136.152	±	4.36022	90.4694	±	3.59654	104.433	±	6.16976	97.5882	±	4.8167
50-04-4	Cortisone acetate	123.216	±	7.20308	106.193	±	12.2839	105.194	±	1.86493	97.2644	±	0.484773
670220-88-9	Crenolanib (CP-868596)	141.067	±	5.35789	173.626	±	10.2447	91.4525	±	1.37106	93.9191	±	0.521664
220127-57-1	Crizotinib (PF-02341066)	68.5454	±	7.70099	-0.991948	±	0.543533	86.2887	±	1.28214	2.0817	±	0.150447
6055-19-2	Cyclophosphamide Monohydrate	134.785	±	1.36719	83.4942	±	2.28871	96.9809	±	3.05171	97.1361	±	5.09492
69-74-9	Cytosine β-D-arabinofuranoside hydrochloride	59.9591	±	6.35557	56.0297	±	4.03249	99.4355	±	2.18927	86.3028	±	2.08666
4342-03-4	Dacarbazine	110.602	±	5.34422	87.1692	±	5.65275	92.2098	±	1.98149	99.1366	±	0.183879
1110813-31-4	Dacomitinib (PF299804, PF299)	66.2408	±	7.83361	0.337857	±	0.435944	65.8667	±	19.2611	87.6244	±	0.104333
208255-80-5	DAPT (GSI-IX)	119.302	±	2.29096	83.7122	±	11.8795	98.2635	±	0.663415	96.0406	±	4.72976
302962-49-8	Dasatinib	103.001	±	3.71772	65.9714	±	3.15249	94.6809	±	0.676037	41.7161	±	1.57133
863127-77-9	Dasatinib Monohydrate	91.2566	±	8.60958	34.7775	±	4.57742	95.3666	±	3.78147	65.3145	±	4.32981
23541-50-6	Daunorubicin HCl	10.091	±	0.497909	18.5753	±	2.71767	2.57666	±	0.326363	60.3715	±	0.668652
2353-33-5	Decitabine	119.963	±	4.28202	85.4299	±	11.3055	99.4365	±	3.56668	95.6763	±	4.44654
24584-09-6	Dexrazoxane	119.746	±	0.591216	107.144	±	1.52581	102.797	±	7.187	93.1714	±	9.40735
56-53-1	Diethylstilbestrol	107.382	±	5.77574	125.651	±	6.95723	112.421	±	0.13987	97.8327	±	0.0835816
114977-28-5	Docetaxel	98.8515	±	0.365133	75.5375	±	2.93508	87.9438	±	1.77168	75.7839	±	4.07878
25316-40-9	Doxorubicin (Adriamycin)	14.2402	±	5.4438	27.1631	±	0.65224	1.06141	±	0.116558	59.1345	±	0.0334326
496775-61-2	Eltrombopag Olamine	137.589	±	2.1908	90.4304	±	5.65275	102.514	±	1.14227	96.1611	±	0.384475
1108743-60-7	Entospletinib (GS-9973)	153.334	±	7.13154	91.7772	±	4.6864	96.4281	±	5.37366	101.205	±	1.30416
1108743-60-7	Entrectinib (RXDX-101)	126.101	±	1.47804	3.1715	±	0.871889	98.4404	±	1.94602	9.46169	±	1.13027
915087-33-1	Enzalutamide (MDV3100)	113.922	±	1.95844	104.78	±	1.08707	96.4992	±	4.45252	81.5845	±	1.95581
51-42-3	Epinephrine Bitartrate	119.487	±	2.40181	77.0641	±	7.62903	99.4355	±	2.94114	98.4402	±	0.904218
56390-09-1	Epirubicin HCl	9.06194	±	2.12441	32.381	±	2.17413	2.06381	±	0.885842	68.7296	±	2.60774
1346242-81-6	Erdafitinib	11.812	±	0.036951	24.3148	±	8.28294	63.2794	±	18.1776	51.9947	±	3.49515
441045-17-6	Eribulin	58.9615	±	3.73205	55.3758	±	3.1606	30.949	±	0.486504	72.5135	±	0.747719
183321-74-6	Erlotinib	136.965	±	0.812922	92.4311	±	5.77626	90.1256	±	6.36878	80.2863	±	12.6591
183319-69-9	Erlotinib HCl (OSI-744)	128.294	±	3.45217	98.5834	±	12.2839	97.9445	±	0.582791	100.557	±	1.47104
161796-78-7	Esomeprazole Sodium	121.954	±	1.82567	90.7565	±	9.89231	107.665	±	2.23792	93.1522	±	2.42387
52205-73-9	Estramustin sodium phosphate	114.277	±	1.03463	110.087	±	11.2256	105.937	±	0.995123	100.822	±	1.75627
33419-42-0	Etoposide	53.7078	±	1.36095	41.4037	±	6.63111	85.1231	±	1.37539	82.0692	±	1.20357
159351-69-6	Everolimus (RAD001)	100.876	±	0.531103	68.3629	±	2.50025	93.7018	±	2.63421	92.8011	±	0.167163
107868-30-4	Exemestane	136.892	±	2.02483	156.959	±	8.91395	103.26	±	10.7933	101.377	±	0.183879
1206161-97-8	Filgotinib (GLPG0634)	127.506	±	3.39949	109.324	±	9.15483	109.741	±	9.00033	80.7906	±	20.8492
50-91-9	Floxuridine	54.8032	±	6.83795	94.5612	±	5.21792	86.8016	±	2.12136	83.1224	±	0.384475
21679-14-1	Fludarabine	62.6701	±	9.06194	50.4263	±	3.91344	98.0844	±	1.42201	83.7409	±	0.234028
75607-67-9	Fludarabine Phosphate	116.345	±	1.79247	60.6447	±	5.43533	97.6181	±	3.47343	88.3713	±	2.85849
30484-77-6	Flunarizine 2HCl	131.164	±	4.98838	97.6624	±	8.82787	107.618	±	3.25073	102.092	±	2.08666
51-21-8	Fluorouracil (5-Fluoracil, 5-FU)	97.059	±	5.14506	92.061	±	5.97887	87.8506	±	0.0466232	85.4961	±	4.86445
13311-84-7	Flutamide	105.557	±	3.55175	137.935	±	0.760947	96.2661	±	2.54097	83.0221	±	15.496
901119-35-5	Fostamatinib (R788)	21.7149	±	0.406461	2.62656	±	1.63479	-0.187277	±	0.0442277	30.3109	±	8.72918
129453-61-8	Fulvestrant	112.461	±	1.42734	145.871	±	18.0453	103.842	±	1.91155	95.1748	±	4.98146
184475-35-2	Gefitinib(ZD1839)	104.926	±	0.995818	37.3815	±	1.95672	101.255	±	5.012	75.1988	±	1.45432
95058-81-4	Gemcitabine	35.4976	±	13.0807	28.1293	±	1.19885	32.4085	±	7.0322	78.0605	±	3.47776
122111-03-9	Gemcitabine HCl	35.165	±	5.35789	38.8099	±	0.980875	17.5038	±	5.35155	69.9921	±	0.312999
27741-01-1	Geniposidic acid	118.137	±	1.52692	107.389	±	9.13136	104.402	±	2.23792	97.2477	±	0.835816
446-72-0	Genistein	131.581	±	5.27783	105.758	±	17.5018	101.768	±	6.69044	96.7629	±	0.585071
127-07-1	Hydroxyurea	120.693	±	1.16179	105.975	±	7.71817	110.253	±	2.49434	80.5146	±	12.0859
57852-57-0	Idarubicin HCl	1.6597	±	0.76346	12.379	±	4.34827	1.62089	±	0.163181	16.4577	±	12.2531
3778-73-2	Ifosfamide	117.872	±	0.597491	92.4958	±	18.8063	110.556	±	2.28454	102.58	±	0.95283
152459-95-5	Imatinib (STI571)	119.498	±	2.02483	77.9291	±	3.58732	93.2589	±	2.0048	86.2818	±	5.21549
220127-57-1	Imatinib Mesylate (STI571)	107.183	±	2.52274	92.7132	±	5.32663	88.5033	±	1.3987	87.1009	±	0.0835816
136572-09-3	Irinotecan HCl Trihydrate	45.7412	±	0.0995818	41.9472	±	4.13085	82.8386	±	5.6181	53.1667	±	0.0501489
84625-61-6	Itraconazole	119.797	±	1.39414	106.954	±	0.65224	101.488	±	0.256428	96.3951	±	1.62148
219989-84-1	Ixabepilone (BMS-247550)	32.2459	±	5.83826	60.4982	±	8.28294	30.6615	±	1.79122	74.861	±	3.72121
84057-84-1	Lamotrigine	118.934	±	1.06221	90.1042	±	0.543533	102.187	±	1.84162	98.7688	±	1.95581
231277-92-2	Lapatinib	145.02	±	3.10388	75.7562	±	10.8986	99.8336	±	0.641301	91.7977	±	1.11288
388082-77-7	Lapatinib (GW-572016) Ditosylate	111.731	±	8.99555	96.4092	±	5.32663	102.887	±	0.349674	90.5277	±	6.2519
191732-72-6	Lenalidomide	16.7265	±	0.886824	33.2517	±	7.19308	84.4424	±	3.64878	86.8071	±	13.1981
417716-92-8	Lenvatinib (E7080)	105.113	±	1.69975	46.33	±	1.74378	87.1181	±	6.67838	80.0255	±	8.29446
112809-51-5	Letrozole	118.237	±	0.431521	97.4963	±	17.0669	108.551	±	4.24272	96.9969	±	4.0955
668270-12-0	Linagliptin	123.478	±	1.07158	111.831	±	12.7514	97.6443	±	2.47675	86.0942	±	11.1288
859-18-7	Lincomycin HCl	119.199	±	3.78411	67.7107	±	5.97887	106.663	±	1.18889	98.1838	±	1.60477
796967-16-3	Linifanib (ABT-869)	118.6	±	3.58425	71.8327	±	3.70553	98.1529	±	2.58732	77.9736	±	4.1907
867160-71-2	Linsitinib (OSI-906)	159.468	±	0.258657	68.4542	±	0.762903	99.9884	±	4.73236	94.0582	±	0.13911
13010-47-4	Lomustine	119.067	±	1.59331	98.1485	±	8.153	100.299	±	3.07713	98.5682	±	0.852532
595-33-5	Megestrol Acetate	125.621	±	4.61887	125.89	±	15.476	107.971	±	4.84293	101.744	±	1.49544
50-44-2	Mercaptopurine (6-MP)	117.706	±	1.42734	118.694	±	3.69603	106.267	±	0.885842	89.2907	±	9.96292
19767-45-4	Mesna	119.233	±	1.49373	100.323	±	15.3276	105.497	±	1.74837	99.6548	±	0.267461
3963-95-9	Methacycline HCl	117.772	±	6.14087	127.282	±	16.1973	105.591	±	1.28214	99.7384	±	0.551638
59-05-2	Methotrexate	51.517	±	1.0954	99.3443	±	13.4796	87.0347	±	3.65992	98.0668	±	0.117014
298-81-7	Methoxsalen	113.723	±	8.09227	98.5343	±	7.0841	101.183	±	3.49399	94.9451	±	1.79105
223673-61-8	Mirabegron	122.618	±	0.829848	87.4953	±	2.71767	99.6696	±	0.72266	96.6292	±	1.18686
18378-89-7	Mithramycin A	114.092	±	9.4225	23.6609	±	0.871889	107.994	±	0.707643	80.4602	±	0.938996
50-07-7	Mitomycin C	50.241	±	7.13154	26.0586	±	1.08986	74.9113	±	1.5922	27.6678	±	1.94755
53-19-0	Mitotane	120.361	±	2.1576	81.5164	±	1.73931	108.132	±	1.2122	97.6656	±	0.819099
70476-82-3	Mitoxantrone 2HCl	1.12859	±	0.365133	13.5747	±	1.19577	0.874914	±	0.676037	0.460221	±	0.334326
3160-91-6	Moroxydine HCl	124.106	±	0.443412	98.9703	±	2.50668	102.332	±	0.663415	78.304	±	12.6938
366017-09-6	Mubritinib (TAK 165)	38.5645	±	0.628167	116.081	±	9.59078	9.3659	±	1.54797	69.8356	±	6.27736
357-08-4	Naloxone HCl	109.308	±	6.37323	83.147	±	3.15249	98.8303	±	0.769284	3.46916	±	0.735518
121032-29-9	Nelarabine	116.809	±	1.06221	101.845	±	2.50025	109.694	±	4.54577	98.2841	±	4.17908
641571-10-0	Nilotinib (AMN-107)	117.241	±	0.298745	84.5602	±	5.87016	106.64	±	2.0048	84.2089	±	5.85071
75530-68-6	Nilvadipine	129.357	±	2.52274	121.955	±	5.43533	108.015	±	1.46863	97.5987	±	0.0835816
656247-17-5	Nintedanib (BIBF 1120)	78.404	±	11.0536	95.3222	±	11.849	95.1704	±	0.792595	59.2515	±	2.75819
912-60-7	Noscapine HCl	110.801	±	3.02065	112.063	±	5.10921	105.358	±	0.442921	86.5827	±	4.24594
890090-75-2	Nutlin-3	121.446	±	6.05996	44.8042	±	1.52581	91.6072	±	1.48163	80.8427	±	4.76453
763113-22-0	Olaparib (AZD2281, Ku-0059436)	109.772	±	3.05384	94.8873	±	3.80473	95.217	±	5.17518	81.0328	±	17.5521
252916-29-3	Orantinib (TSU-68, SU6668)	153.999	±	2.0323	91.9952	±	2.07074	103.394	±	0.75187	102.683	±	1.59977
183320-51-6	OSI-420	89.8155	±	7.02069	53.5231	±	2.83364	61.0238	±	0.0442277	85.0161	±	3.12999
1421373-65-0	Osimertinib (AZD9291)	41.1141	±	5.39484	1.5367	±	1.19885	70.1568	±	4.0026	1.25417	±	0.0173888
61825-94-3	Oxaliplatin	113.191	±	5.477	71.1893	±	11.6316	101.231	±	3.96298	94.9074	±	2.10626
33069-62-4	Paclitaxel	63.6659	±	1.0954	51.9482	±	4.78309	29.1286	±	12.0055	69.5487	±	2.42387
23180-57-6	Paeoniflorin	127.653	±	7.16849	88.5076	±	12.9693	101.359	±	2.43252	81.4687	±	1.00855
827022-32-2	Palbociclib (PD-0332991) HCl	118.785	±	8.64653	94.5018	±	2.17972	105.893	±	1.65854	97.2926	±	1.56499
827022-33-3	Palbociclib (PD0332991) Isethionate	128.097	±	17.9582	124.8	±	12.4244	105.119	±	6.67838	100.857	±	2.45182
635702-64-6	Pazopanib HCl (GW786034 HCl)	91.748	±	2.35677	111.302	±	27.6115	82.6987	±	4.87213	77.6729	±	1.45432
357166-30-4	Pemetrexed Disodium Hydrate	101.123	±	3.25169	90.6873	±	7.30207	89.9266	±	0.773984	97.9881	±	1.87799
1029044-16-3	Pexidartinib (PLX3397)	94.5453	±	1.99535	66.3834	±	0.653917	96.3175	±	0.57496	82.2339	±	4.45154
50-33-9	Phenylbutazone	118.602	±	2.7219	101.736	±	21.3065	101.768	±	1.56188	95.9438	±	2.40715
137071-32-0	Pimecrolimus	54.5044	±	3.02065	64.4495	±	3.58732	40.9476	±	0.932465	61.5751	±	3.74445
111025-46-8	Pioglitazone	111.963	±	1.72608	90.3217	±	0.32612	102.747	±	3.56668	101.895	±	0.835816
54-91-1	Pipobroman-D8	60.846	±	18.5494	100.387	±	11.1166	72.4124	±	7.40813	85.3291	±	5.84264
19171-19-8	Pomalidomide	114.884	±	0.863042	104.997	±	5.43533	99.7628	±	3.28694	84.7271	±	2.72476
943319-70-8	Ponatinib (AP24534)	39.4344	±	4.54757	-1.8616	±	0.760947	38.3134	±	3.05382	0.343207	±	0.150447
1092364-38-9	Poziotinib (HM781-36B)	36.1627	±	7.3163	43.1694	±	0.762903	37.4726	±	0.199025	56.8984	±	8.95524
146464-95-1	Pralatrexate	57.9268	±	13.4871	95.8097	±	8.28294	86.4547	±	2.5652	99.3271	±	1.40849
5608-24-2	PRIMA-1	120.596	±	2.47572	81.4235	±	1.30783	101.536	±	0.884553	95.5363	±	6.55558
366-70-1	Procarbazine HCl	121.409	±	7.13154	82.2954	±	10.2447	99.8115	±	2.03447	98.8923	±	2.88654
82640-04-8	Raloxifene HCl	139.589	±	0.036951	111.504	±	7.62903	104.345	±	1.57008	95.2233	±	0.782496
755037-03-7	Regorafenib (BAY 73-4506)	86.0054	±	1.26137	80.4293	±	13.697	53.4193	±	42.9633	87.1343	±	3.66087
939981-39-2	RG-7112	45.3635	±	0.110853	40.7717	±	3.37857	4.78834	±	0.110569	28.9893	±	2.0171
128517-07-7	Romidepsin (FK228, Depsipeptide)	0.16597	±	0	0.421238	±	0	2.99627	±	0.652725	1.79753	±	0.76895
122320-73-4	Rosiglitazone	113.258	±	1.16179	104.019	±	2.50025	107.362	±	0.349674	97.9665	±	0.31761
941678-49-5	Ruxolitinib (INCB018424)	114.054	±	2.82148	97.9311	±	12.7187	110.136	±	2.75077	94.4895	±	1.58805
379231-04-6	Saracatinib (AZD0530)	126.914	±	5.46875	73.7945	±	2.61567	104.102	±	0.0442277	54.6726	±	24.1183
284461-73-0	Sorafenib	112.859	±	0.16597	119.781	±	1.95672	102.374	±	3.14707	53.3673	±	17.7026
475207-59-1	Sorafenib Tosylate	77.5742	±	7.6346	79.7771	±	13.4796	69.8074	±	0.932465	80.2973	±	1.13671
18883-66-4	Streptozotocin (STZ)	126.27	±	4.41479	107.823	±	13.4796	107.083	±	1.04902	97.4315	±	1.92238
38194-50-2	Sulindac	136.78	±	3.21474	95.8097	±	15.694	106.247	±	3.64878	104.909	±	0.278221
557795-19-4	Sunitinib	111.897	±	2.1908	95.1047	±	20.763	96.1029	±	4.94206	86.6161	±	1.70506
341031-54-7	Sunitinib Malate	107.515	±	1.52692	59.7751	±	48.7006	90.8578	±	3.98629	80.3976	±	2.13969
104987-11-3	Tacrolimus (FK506)	116.046	±	0.431521	97.7137	±	12.2839	100.229	±	2.02811	1.34619	±	0.217312
761439-42-3	TAE684(NVP-TAE684)	139.33	±	3.25169	51.8883	±	0.762903	82.8944	±	5.01984	73.3656	±	1.56499
901-47-3	TAME	116.809	±	5.97491	98.6921	±	7.39205	110.929	±	0.745972	89.0065	±	11.4172
17902-23-7	Tegafur (FT-207, NSC 148958)	118.834	±	0.564297	104.019	±	20.9804	94.8674	±	1.0024	95.4924	±	3.15938
110221-44-8	Temocapril HCl	122.48	±	9.60726	98.0984	±	7.30207	104.544	±	4.68813	94.8929	±	0.73033
85622-93-1	Temozolomide	122.32	±	0.92943	101.084	±	3.2612	106.174	±	2.79739	95.6596	±	2.357
162635-04-3	Temsirolimus (CCI-779, NSC 683864)	106.387	±	4.44799	96.6266	±	20.9804	93.5386	±	0.0932465	94.0381	±	1.57133
29767-20-2	Teniposide	74.0224	±	9.2611	55.9703	±	8.58783	88.0371	±	1.11896	61.8091	±	3.20953
50-35-1	Thalidomide	123.216	±	2.68871	101.41	±	4.45697	105.824	±	1.18889	101.36	±	1.03641
154-42-7	Thioguanine	113.021	±	3.6212	96.3546	±	2.94262	91.9168	±	4.62179	90.6674	±	0.712941
905854-02-6	Tivantinib (ARQ 197)	121.261	±	5.87521	103.112	±	0.108986	101.227	±	2.38829	79.469	±	0.608608
475108-18-0	Tivozanib (AV-951)	113.686	±	2.14316	57.3376	±	1.19885	93.0004	±	3.09594	72.4266	±	4.13854
540737-29-9	Tofacitinib (CP-690550) Citrate	118.237	±	1.02901	81.299	±	2.82637	107.642	±	2.12136	94.1719	±	1.80536
64-77-7	Tolbutamide	115.581	±	0.630684	102.497	±	10.9794	103.656	±	1.63181	85.563	±	5.19877
2398-96-1	Tolnaftate	121.187	±	5.21009	110.959	±	12.0975	104.345	±	2.14504	71.5223	±	3.33865
119413-54-6	Topotecan HCl	6.04129	±	1.0954	24.0106	±	0.108707	36.7049	±	3.45012	30.466	±	2.82506
114899-77-3	Trabectedin	9.66884	±	0.406461	21.3722	±	0.980875	0.807846	±	0.199025	44.7436	±	1.46066
15421-84-8	Trapidil	128.466	±	5.98606	101.913	±	0.653917	94.5926	±	0.840326	96.9274	±	5.1297
302-79-4	Tretinoin	125.539	±	3.61814	98.3659	±	7.50076	87.9205	±	1.93486	87.3015	±	0.551638
1493694-70-4	UNC2250	118.416	±	1.25633	10.1466	±	1.30783	58.7019	±	10.7694	44.7088	±	6.19042
443913-73-3	Vandetanib (ZD6474)	117.075	±	1.26137	100.214	±	6.08757	105.451	±	1.18889	48.5196	±	3.05908
212141-51-0	Vatalanib (PTK787) 2HCl	122.074	±	4.39717	80.7696	±	3.05161	100.652	±	2.21138	61.2803	±	8.95524
918504-65-1	Vemurafenib (PLX4032, RG7204)	117.706	±	0.431521	76.4072	±	1.84801	107.922	±	0.209805	99.6882	±	2.03939
143-67-9	Vinblastine sulfate	51.3126	±	1.25633	51.5613	±	3.70553	31.7672	±	0.818212	65.6102	±	0.278221
2068-78-2	Vincristine	39.5008	±	2.22399	51.1873	±	0.32612	19.9671	±	4.47583	71.5213	±	0.284177
879085-55-9	Vismodegib (GDC-0449)	119.399	±	1.26137	84.6689	±	9.24007	101.511	±	4.6157	95.8769	±	2.50745
149647-78-9	Vorinostat (SAHA, MK0683)	110.237	±	2.98745	20.4233	±	5.65275	103.819	±	1.42201	81.1499	±	2.4573
956958-53-5	XL147 analog	53.8622	±	0.849873	34.7775	±	8.28294	34.9074	±	1.96813	78.3735	±	4.59065
118072-93-8	Zoledronic Acid	128.873	±	1.36719	96.6816	±	11.1166	96.8703	±	1.08358	99.3444	±	1.04333
