# Supplementary material for: Establishment and Characterization of NCC-DDLPS4-C1: A Novel Patient-Derived Cell Line of Dedifferentiated Liposarcoma
Source: J Pers Med. 2021 Oct 24;11(11):1075. doi: 10.3390/jpm11111075 (PMC8618493; doi:10.3390/jpm11111075)
Supplement: Supplementary file 1 [file jpm-11-01075-s001.zip › Supplementary materials/Supplementary Table 5 IC50 values.xlsx]

## Sheet: IC50_chemotherapy
Supplementary Table 5 Summary of half-maximal inhibitory concentration (IC50) values in the cells
CAS#	Name of Drugs	NCC-DDLPS1-C1	NCC-DDLPS2-C1	NCC-DDLPS3-C1	NCC-DDLPS4-C1
50-76-0	Actinomycin D	0.2044	-	0.2496	0.001483
850140-72-6	Afatinib	-	8.94	-	-
850879-09-3	Amuvatinib (MP-470)	1.767	-	5.011	-
887650-05-7	Bafetinib	-	6	-	-
414864-00-9	Belinostat	-	1.22	-	0.05063
380843-75-4	Bosutinib (SKI-606)	30.92	6.3	45.24	1.046
7689-03-4	Camptothecin	-	-	-	0.1122
41575-94-4	Carboplatin	-	20.83	-	-
288383-20-0	Cediranib (AZD2171)	-	-	-	0.3122
1032900-25-6	Ceritinib	-	12.56	-	-
877399-52-5	Crizotinib (PF-02341066)	-	5.78	-	0.4988
23541-50-6	Daunorubicin HCl	2.228	-	6.296	9.771
114977-28-5	Docetaxel	0.217	-	0.1578	-
25316-40-9	Doxorubicin	0.6706	0.53	1.642	0.04878
56390-09-1	Epirubicin HCl	0.8325	-	1.407	7.387
1346242-81-6	Erdafitinib	-	-	-	0.7885
441045-17-6	Eribulin mesylate	0.08852	-	0.1905	-
901119-35-5	Fostamatinib (R788)	6.078	2.35	11.48	0.5964
184475-35-2	Gefetinib	-	6.77	-	-
95058-81-4	Gemcitabine	0.06468	0.11	25.8	-
122111-03-9	Gemcitabine HCl	0.03344	-	27.78	-
57852-57-0	Idarubicin HCl	0.7921	-	3.027	0.2873
3778-73-2	Ifosfamide	21.09	-	-	-
152459-95-5	Imatinib	-	0.93	-	-
219989-84-1	Ixabepilone (BMS-247550)	0.1142	-	0.05387	-
417716-92-8	Levantinib	-	1.26	-	-
50-07-7	Mitomycin C	-	-	-	0.3147
70476-82-3	Mitoxantrone 2HCl	0.5521	-	8.243	2.539
366017-09-6	Mubritinib (TAK 165)	0.08298	-	0.1448	-
1421373-65-0	Osimertinib (AZD9291)	-	1.13	-	0.9599
827022-32-2	Palbociclib	-	12.62	-	-
943319-70-8	Ponatinib (AP24534)	1.136	0.61	1.456	0.2069
1092364-38-9	Poziotinib (HM781-36B)	1.744	-	3.439	-
939981-39-2	RG-7112	1.222	-	1.519	4.512
128517-07-7	Romidepsin	0.02538	0.0068	0.0493	0.01734
557795-19-4	Sunitinib	-	10.13	-	-
119413-54-6	Topotecan HCl	-	-	-	0.1083
114899-77-3	Trabectedin	0.007564	0.0049	0.0212	0.007721
1493694-70-4	UNC2250	-	-	-	0.1649
865-21-4	Vinblastine	-	0.79	-	-
143-67-9	Vincristine sulfate	0.3828	-	0.7066	-
The data of NCC-DDLPS1-C1 and NCC-DDLPS3-C1 is referred from PMID: 33677797.
The data of NCC-DDLPS2-C1 is referred from PMID: 33555519.
